# Supplementary material for: An algorithm for the reduction of genome-scale metabolic network models to meaningful core models
Source: BMC Syst Biol. 2015 Aug 19;9:48. doi: 10.1186/s12918-015-0191-x (PMC4545695; doi:10.1186/s12918-015-0191-x)
Supplement: Additional file 1: — Comparison of flux variabilities in ColiGS, ColiCore, and ColiPrunedComp for three different growth scenarios. (XLS 382 kb) [file 12918_2015_191_MOESM1_ESM.xls]

## Sheet: Uptake of 10 mmol glucose
FVA scenario 1: glucose uptake of 10 mmol/gDW/h
ColiPrunedComp				ColiCore				ColiGS
	min	max			min	max			min	max
R_AKGDH	0	20		R_AKGDH	0	20		R_AKGDH	0	50.329
R_ATPM	8.39	235		R_ATPM	8.39	175		R_ATPM	8.39	235
R_CS	0	20		R_CS	0	20		R_CS	0	246.61
R_CYTBDpp	0	120		R_CYTBD	0	120		R_CYTBDpp	0	120
R_CYTBO3_4pp	0	120						R_CYTBO3_4pp	0	120
R_EX_ac_e_	0	20		R_EX_ac_e	0	20		R_EX_ac_e_	0	28.468
R_EX_acald_e_	0	20		R_EX_acald_e	0	20		R_EX_acald_e_	0	23.16
R_EX_akg_e_	0	10		R_EX_akg_e	0	10		R_EX_akg_e_	0	12.695
R_EX_etoh_e_	0	20		R_EX_etoh_e	0	20		R_EX_etoh_e_	0	20
R_EX_for_e_	0	40		R_EX_for_e	0	40		R_EX_for_e_	0	60.222
R_EX_glc_e_	10	10		R_EX_glc_e	10	10		R_EX_glc_e_	10	10
R_EX_glu_L_e_	0	10		R_EX_glu_L_e	0	10		R_EX_glu_L_e_	0	11.735
R_EX_lac_D_e_	0	20		R_EX_lac_D_e	0	20		R_EX_lac_D_e_	0	20
R_EX_pyr_e_	0	20		R_EX_pyr_e	0	20		R_EX_pyr_e_	0	21.504
R_EX_succ_e_	0	16.5555		R_EX_succ_e	0	16.3842		R_EX_succ_e_	0	16.722
R_FBP	0	226.61		R_FBP	0	166.61		R_FBP	0	226.61
R_FORt2pp	0	906.44		R_FORt2	0	666.44		R_FORt2pp	0	906.44
R_FORtppi	0	906.44		R_FORti	0	666.44		R_FORtppi	0	906.44
R_GLCptspp	10	10		R_GLCpts	10	10		R_GLCptspp	0	10
R_GLNS	0	226.61		R_GLNS	0	166.61		R_GLNS	0	226.61
R_GLUN	0	226.61		R_GLUN	0	166.61		R_GLUN	0	226.61
R_GLUSy	0	226.61		R_GLUSy	0	166.61		R_GLUSy	0	226.61
R_GND	0	60		R_GND	0	60		R_GND	0	86.698
R_ICL	0	20		R_ICL	0	20		R_ICL	0	91.096
R_MALS	0	20		R_MALS	0	20		R_MALS	0	57.671
R_ME1	0	128.305		R_ME1	0	98.305		R_ME1	0	132.06
R_ME2	0	128.305		R_ME2	0	98.305		R_ME2	0	132.06
R_NADH16pp	0	120		R_NADH16	0	120		R_NADH16pp	0	120
R_NADTRHD	0	498.22		R_NADTRHD	0	378.22		R_NADTRHD	0	498.22
R_PDH	0	40		R_PDH	0	40		R_PDH	0	60.601
R_PFK	0	236.61		R_PFK	0	176.61		R_PFK	0	236.61
R_PFL	0	40		R_PFL	0	40		R_PFL	0	75.932
R_PGL	0	60		R_PGL	0	60		R_PGL	0	123.04
R_PPC	0	226.61		R_PPC	0	166.61		R_PPC	0	226.61
R_PPCK	0	226.61		R_PPCK	0	166.61		R_PPCK	0	226.61
R_PPS	0	226.61		R_PPS	0	166.61		R_PPS	0	226.61
R_PYK	0	236.61		R_PYK	0	176.61		R_PYK	0	244.11
R_SUCCt2_2pp	0	302.147		R_SUCCt2_2	0	222.147		R_SUCCt2_2pp	0	302.15
R_SUCCt3pp	0	302.147		R_SUCCt3	0	222.147		R_SUCCt3pp	0	302.15
R_SUCDi	0	1000		R_SUCDi	0	1000		R_SUCDi	0	1000
R_THD2pp	0	453.22		R_THD2	0	333.22		R_THD2pp	0	453.22
R_RFD_new	0	1000		R_FRD7	0	1000		R_RFD_new	0	1000
Bio_T	0	0.928838		Bio_T	0	0.873922		Bio_T	0	0.92903
R_ACALD	-20	0		R_ACALD	-20	0		R_ACALD	-226.61	498.22
R_ACALDtex	-20	0						R_ACALDtex	-23.16	0
R_ACALDtpp	-20	0		R_ACALDt	-20	0		R_ACALDtpp	-23.16	0
R_ACKr	-20	0.539657		R_ACKr	-20	0		R_ACKr	-1000	226.61
R_ACONTa	0	20		R_ACONTa	0	20		R_ACONTa	0	91.096
R_ACONTb	0	20		R_ACONTb	0	20		R_ACONTb	0	91.096
R_ACt2rpp	-20	0		R_ACt2r	-20	0		R_ACt2rpp	-1000	0
R_ACtex	-20	0						R_ACtex	-28.468	0
R_ADK1	0	226.61		R_ADK1	0	166.61		R_ADK1	-1000	1000
R_AKGt2rpp	-10	0		R_AKGt2r	-10	0		R_AKGt2rpp	-12.695	0
R_AKGtex	-10	0						R_AKGtex	-12.695	0
R_ALCD2x	-20	0		R_ALCD2x	-20	0		R_ALCD2x	-20	0
R_ATPS4rpp	-31.61	210		R_ATPS4r	-31.61	150		R_ATPS4rpp	-31.61	273.87
R_CO2tex	-60	11.1042						R_CO2tex	-60	14.247
R_CO2tpp	-60	11.1042		R_CO2t	-60	11.1042		R_CO2tpp	-60	14.822
R_D_LACt2pp	-20	0		R_D_LACt2	-20	0		R_D_LACt2pp	-20	0
R_D_LACtex	-20	0						R_D_LACtex	-20	0
R_ENO	0	20		R_ENO	0	20		R_ENO	-96.955	65.548
R_ETOHt2rpp	-20	0		R_ETOHt2r	-20	0		R_ETOHt2rpp	-20	0
R_ETOHtex	-20	0						R_ETOHtex	-20	0
R_EX_co2_e_	-11.1042	60		R_EX_co2_e	-11.1042	60		R_EX_co2_e_	-14.247	60
R_EX_h2o_e_	-10	60		R_EX_h2o_e	-10	60		R_EX_h2o_e_	-14.592	615.71
R_EX_h_e_	0	40		R_EX_h_e	0	40		R_EX_h_e_	-1000	98.573
R_EX_nh4_e_	-11.4298	0		R_EX_nh4_e	-10	0		R_EX_nh4_e_	-63.46	0
R_EX_o2_e_	-60	0		R_EX_o2_e	-60	0		R_EX_o2_e_	-310	0
R_EX_pi_e_	-0.892907	0		R_EX_pi_e	-3.2149	0		R_EX_pi_e_	-11.413	0
R_FBA	-10	10		R_FBA	-10	10		R_FBA	-117.05	167.74
R_FORtex	-40	0						R_FORtex	-60.222	0
R_FUM	-15.6416	20		R_FUM	-15.0411	20		R_FUM	-17.699	508.22
R_G6PDH2r	0	60		R_G6PDH2r	0	60		R_G6PDH2r	0	123.04
R_GAPD	0	20		R_GAPD	0	20		R_GAPD	-64.703	20
R_GLCtex	10	10						R_GLCtex	10	10
R_GLUDy	-10.4512	226.61		R_GLUDy	-10	166.61		R_GLUDy	-498.22	226.61
R_GLUt2rpp	-10	0		R_GLUt2r	-10	0		R_GLUt2rpp	-1000	53.32
R_GLUtex	-10	0						R_GLUtex	-11.735	0
R_H2Otex	-60	10						R_H2Otex	-615.71	14.592
R_H2Otpp	-60	10		R_H2Ot	-60	10		R_H2Otpp	-286.61	14.592
R_Htex	-40	0						R_Htex	-98.573	1000
R_ICDHyr	0	20		R_ICDHyr	0	20		R_ICDHyr	0	50.329
R_LDH_D	-20	0		R_LDH_D	-20	0		R_LDH_D	-120	81.37
R_MDH	-98.305	40		R_MDH	-68.305	40		R_MDH	-169.55	508.22
R_NH4tex	0	11.4298						R_NH4tex	0	63.46
R_NH4tpp	0	11.4298		R_NH4t	0	10		R_NH4tpp	0	226.61
R_O2tex	0	60						R_O2tex	0	310
R_O2tpp	0	60		R_O2t	0	60		R_O2tpp	0	60
R_PGI	-50	10		R_PGI	-50	10		R_PGI	-113.04	10
R_PGK	-20	0		R_PGK	-20	0		R_PGK	-20	64.703
R_PGM	-20	0		R_PGM	-20	0		R_PGM	-65.548	96.955
R_PIt2rpp	0	0.892907		R_PIt2r	0	3.2149		R_PIt2rpp	-302.15	102.94
R_PTAr	-0.539657	20		R_PTAr	0	20		R_PTAr	-226.61	1000
R_PYRt2rpp	-20	0		R_PYRt2r	-20	0		R_PYRt2rpp	-21.504	0
R_PYRtex	-20	0						R_PYRtex	-21.504	0
R_RPE	-0.711499	40		R_RPE	-0.620909	40		R_RPE	-50.997	57.799
R_RPI	-20	0		R_RPI	-20	0		R_RPI	-56.905	0.34643
R_SUCCtex	-16.5555	0						R_SUCCtex	-16.722	0
R_SUCOAS	-20	0.48308		R_SUCOAS	-20	0		R_SUCOAS	-1000	88.037
R_TALA	-0.184373	20		R_TALA	-0.154536	20		R_TALA	-25.499	28.899
R_TKT1	-0.184373	20		R_TKT1	-0.154536	20		R_TKT1	-25.499	28.899
R_TKT2	-0.527126	20		R_TKT2	-0.466373	20		R_TKT2	-25.499	28.899
R_TPI	-10	10		R_TPI	-10	10		R_TPI	-74.703	10

## Sheet: Aerobic growth with fixed mue
FVA scenario 2: aerobic growth with µ = 0.85 1/h
ColiPrunedComp				ColiCore				ColiGS
	min	max			min	max			min	max
R_AKGDH	0	7.2371		R_AKGDH	0	7.0813		R_AKGDH	0	11.151
R_ATPM	8.39	28.046		R_ATPM	8.39	13.087		R_ATPM	8.39	28.092
R_CS	0.91403	8.1512		R_CS	2.7418	7.9983		R_CS	0.91402	26.767
R_CYTBDpp	0	39.312		R_CYTBD	41.515	45.69		R_CYTBDpp	0	39.404
R_CYTBO3_4pp	7.4528	46.765						R_CYTBO3_4pp	7.3656	46.77
R_EX_ac_e_	0	3.024		R_EX_ac_e	0	1.0439		R_EX_ac_e_	0	3.0311
R_EX_acald_e_	0	2.125		R_EX_acald_e	0	0.69591		R_EX_acald_e_	0	2.1299
R_EX_akg_e_	0	1.2285		R_EX_akg_e	0	0.39145		R_EX_akg_e_	0	1.2314
R_EX_etoh_e_	0	1.8285		R_EX_etoh_e	0	0.60612		R_EX_etoh_e_	0	1.8327
R_EX_for_e_	0	9.8231		R_EX_for_e	0	3.1316		R_EX_for_e_	0	9.8496
R_EX_glc_e_	9.181	10		R_EX_glc_e	9.739	10		R_EX_glc_e_	9.1791	10
R_EX_glu_L_e_	0	1.092		R_EX_glu_L_e	0	0.34796		R_EX_glu_L_e_	0	1.0946
R_EX_lac_D_e_	0	1.7869		R_EX_lac_D_e	0	0.58718		R_EX_lac_D_e_	0	1.7911
R_EX_pyr_e_	0	2.125		R_EX_pyr_e	0	0.69591		R_EX_pyr_e_	0	2.1299
R_EX_succ_e_	0	1.4295		R_EX_succ_e	0	0.45828		R_EX_succ_e_	0	1.4329
R_FBP	0	19.656		R_FBP	0	4.6974		R_FBP	0	19.702
R_FORt2pp	0	78.625		R_FORt2	0	18.79		R_FORt2pp	0	78.808
R_FORtppi	0	78.625		R_FORti	0	18.79		R_FORtppi	0	78.808
R_GLCptspp	9.181	10		R_GLCpts	9.739	10		R_GLCptspp	0	10
R_GLNS	1.5364	21.193		R_GLNS	0.21734	4.9148		R_GLNS	1.5364	21.238
R_GLUN	0	19.656		R_GLUN	0	4.6974		R_GLUN	0	19.702
R_GLUSy	0	19.656		R_GLUSy	0	4.6974		R_GLUSy	0	19.702
R_GND	0	21.711		R_GND	0	15.77		R_GND	0	27.759
R_ICL	0	7.2371		R_ICL	0	5.7305		R_ICL	0	15.165
R_MALS	0.00056866	7.2377		R_MALS	0	5.7305		R_MALS	0	9.7709
R_ME1	0	12.631		R_ME1	0	4.0774		R_ME1	0	16.012
R_ME2	0	15.756		R_ME2	0	5.3516		R_ME2	0	18.904
R_NADH16pp	28.764	46.481		R_NADH16	36.726	43.866		R_NADH16pp	0	46.486
R_NADTRHD	0	47.887		R_NADTRHD	0	17.125		R_NADTRHD	0	52.831
R_PDH	0	18.081		R_PDH	6.2049	15.564		R_PDH	0	19.5
R_PFK	2.0262	27.867		R_PFK	3.898	12.353		R_PFK	0	27.913
R_PFL	0.09176	11.106		R_PFL	0	3.1316		R_PFL	0	19.92
R_PGL	0	21.711		R_PGL	0	15.77		R_PGL	0	28.493
R_PPC	0	22.875		R_PPC	0	7.7873		R_PPC	0	23.032
R_PPCK	0	19.656		R_PPCK	0	4.6974		R_PPCK	0	19.702
R_PPS	0	19.656		R_PPS	0	4.6974		R_PPS	0	19.702
R_PYK	0	23.289		R_PYK	0	8.1303		R_PYK	0	30.801
R_SUCCt2_2pp	0	26.208		R_SUCCt2_2	0	6.2632		R_SUCCt2_2pp	0	26.269
R_SUCCt3pp	0	26.208		R_SUCCt3	0	6.2632		R_SUCCt3pp	0	26.269
R_SUCDi	0	1000		R_SUCDi	1.8248	1000		R_SUCDi	0	1000
R_THD2pp	0	41.944		R_THD2	0	13.141		R_THD2pp	0	42.035
R_RFD_new	0	1000		R_FRD7	0	998.18		R_RFD_new	0	1000
Bio_T	0.85	0.85		Bio_T	0.85	0.85		Bio_T	0.85	0.85
R_ACALD	-2.125	0		R_ACALD	-0.69591	0		R_ACALD	-19.702	52.831
R_ACALDtex	-2.125	0						R_ACALDtex	-2.1299	0
R_ACALDtpp	-2.125	0		R_ACALDt	-0.69591	0		R_ACALDtpp	-2.1299	0
R_ACKr	-2.5302	0.49386		R_ACKr	-1.0439	0		R_ACKr	-1000	20.196
R_ACONTa	0.91403	8.1512		R_ACONTa	2.7418	7.9983		R_ACONTa	0.91402	16.079
R_ACONTb	0.91403	8.1512		R_ACONTb	2.7418	7.9983		R_ACONTb	0.91402	16.079
R_ACt2rpp	-3.024	0		R_ACt2r	-1.0439	0		R_ACt2rpp	-1000	0
R_ACtex	-3.024	0						R_ACtex	-3.0311	0
R_ADK1	1.9248	21.581		R_ADK1	0	4.6974		R_ADK1	-1000	1000
R_AKGt2rpp	-1.2285	0		R_AKGt2r	-0.39145	0		R_AKGt2rpp	-1.2314	0
R_AKGtex	-1.2285	0		R_ALCD2x	-0.60612	0		R_AKGtex	-1.2314	0
R_ALCD2x	-1.8285	0						R_ALCD2x	-1.8327	0
R_ATPS4rpp	53.034	79.434		R_ATPS4r	40.187	50.7		R_ATPS4rpp	53.031	82.795
R_CO2tex	-25.19	-15.367						R_CO2tex	-25.193	-15.343
R_CO2tpp	-25.19	-15.367		R_CO2t	-23.828	-20.696		R_CO2tpp	-25.193	-15.343
R_D_LACt2pp	-1.7869	0		R_D_LACt2	-0.58718	0		R_D_LACt2pp	-1.7911	0
R_D_LACtex	-1.7869	0						R_D_LACtex	-1.7911	0
R_ENO	9.2692	16.506		R_ENO	11.212	16.469		R_ENO	-0.4906	24.434
R_ETOHt2rpp	-1.8285	0		R_ETOHt2r	-0.60612	0		R_ETOHt2rpp	-1.8327	0
R_ETOHtex	-1.8285	0						R_ETOHtex	-1.8327	0
R_EX_co2_e_	15.367	25.19		R_EX_co2_e	20.696	23.828		R_EX_co2_e_	15.343	25.193
R_EX_h2o_e_	36.567	47.58		R_EX_h2o_e	26.888	30.02		R_EX_h2o_e_	36.539	552.36
R_EX_h_e_	7.8067	17.63		R_EX_h_e	17.051	20.183		R_EX_h_e_	-995.61	17.657
R_EX_nh4_e_	-10.259	-9.1665		R_EX_nh4_e	-4.9828	-4.6349		R_EX_nh4_e_	-16.019	-9.1664
R_EX_o2_e_	-23.383	-17.335		R_EX_o2_e	-22.845	-20.757		R_EX_o2_e_	-273.38	-17.323
R_EX_pi_e_	-0.81712	-0.81712		R_EX_pi_e	-3.1269	-3.1269		R_EX_pi_e_	-1.7901	-0.81712
R_FBA	2.0262	9.2634		R_FBA	3.898	9.1545		R_FBA	-11.547	21.521
R_FORtex	-9.8231	0						R_FORtex	-9.8496	0
R_FUM	0.23234	8.1217		R_FUM	1.8248	7.0813		R_FUM	-0.097176	53.715
R_G6PDH2r	0	21.711		R_G6PDH2r	0	15.77		R_G6PDH2r	0	28.493
R_GAPD	10.729	17.966		R_GAPD	12.484	17.74		R_GAPD	3.8673	17.967
R_GLCtex	9.181	10						R_GLCtex	9.1791	10
R_GLUDy	-8.3523	12.396		R_GLUDy	-4.7655	0.27988		R_GLUDy	-60.091	12.407
R_GLUt2rpp	-1.092	0		R_GLUt2r	-0.34796	0		R_GLUt2rpp	-1000	4.6358
R_GLUtex	-1.092	0						R_GLUtex	-1.0946	0
R_H2Otex	-47.58	-36.567						R_H2Otex	-552.36	-36.539
R_H2Otpp	-47.58	-36.567		R_H2Ot	-30.02	-26.888		R_H2Otpp	-67.284	-36.539
R_Htex	-17.63	-7.8067						R_Htex	-17.657	995.61
R_ICDHyr	0.91403	8.1512		R_ICDHyr	0.91707	7.9983		R_ICDHyr	0.91402	12.065
R_LDH_D	-1.7869	0		R_LDH_D	-0.58718	0		R_LDH_D	-26.269	9.0013
R_MDH	-4.0147	15.359		R_MDH	2.0778	10.588		R_MDH	-19.246	53.716
R_NH4tex	9.1665	10.259						R_NH4tex	9.1664	16.019
R_NH4tpp	9.1665	10.259		R_NH4t	4.6349	4.9828		R_NH4tpp	9.1664	28.868
R_O2tex	17.335	23.383						R_O2tex	17.323	273.38
R_O2tpp	17.335	23.383		R_O2t	20.757	22.845		R_O2tpp	17.323	23.385
R_PGI	-11.711	10		R_PGI	-5.9438	9.8257		R_PGI	-18.493	10
R_PGK	-17.966	-10.729		R_PGK	-17.74	-12.484		R_PGK	-17.967	-3.8673
R_PGM	-16.506	-9.2692		R_PGM	-16.469	-11.212		R_PGM	-24.434	0.4906
R_PIt2rpp	0.81712	0.81712		R_PIt2r	3.1269	3.1269		R_PIt2rpp	-25.452	9.5736
R_PTAr	-0.49386	2.5302		R_PTAr	0	1.0439		R_PTAr	-20.196	1000
R_PYRt2rpp	-2.125	0		R_PYRt2r	-0.69591	0		R_PYRt2rpp	-2.1299	0
R_PYRtex	-2.125	0						R_PYRtex	-2.1299	0
R_RPE	-0.65636	13.818		R_RPE	-0.61098	9.902		R_RPE	-6.8002	17.85
R_RPI	-7.8597	-0.62253		R_RPI	-5.8675	-0.61098		R_RPI	-11.805	-0.59534
R_SUCCtex	-1.4295	0						R_SUCCtex	-1.4329	0
R_SUCOAS	-6.7909	0.44618		R_SUCOAS	-7.0813	0		R_SUCOAS	-1000	9.3338
R_TALA	-0.17008	7.067		R_TALA	-0.15207	5.1044		R_TALA	-3.242	9.083
R_TKT1	-0.17008	7.067		R_TKT1	-0.15207	5.1044		R_TKT1	-3.242	9.083
R_TKT2	-0.48627	6.7508		R_TKT2	-0.45891	4.7976		R_TKT2	-3.5582	8.7668
R_TPI	1.9061	9.1433		R_TPI	3.898	9.1545		R_TPI	-4.9561	9.1435

## Sheet: Anaerobic growth with fixed mue
FVA scenario 3: anaerobic growth with µ = 0.2 1/h
ColiPrunedComp				ColiCore				ColiGS
	min	max			min	max			min	max
R_AKGDH	0	1.0743		R_AKGDH	0	0.38291		R_AKGDH	0	1.0745
R_ATPM	8.39	11.613		R_ATPM	8.39	9.443		R_ATPM	8.39	11.614
R_CS	0.21507	1.2894		R_CS	0.21578	0.59869		R_CS	0.21506	3.4386
R_CYTBDpp	0	0		R_CYTBD	0	0		R_CYTBDpp	0	0
R_CYTBO3_4pp	0	0						R_CYTBO3_4pp	0	0
R_EX_ac_e_	3.0884	8.5296		R_EX_ac_e	3.8025	8.586		R_EX_ac_e_	3.0738	10.942
R_EX_acald_e_	0	5.1569		R_EX_acald_e	0	1.6848		R_EX_acald_e_	0	5.1576
R_EX_akg_e_	0	1.0314		R_EX_akg_e	0	0.36626		R_EX_akg_e_	0	1.0315
R_EX_etoh_e_	5.8221	13.352		R_EX_etoh_e	6.9703	12.586		R_EX_etoh_e_	5.8217	13.357
R_EX_for_e_	0	12.892		R_EX_for_e	9.5017	17.926		R_EX_for_e_	0	12.894
R_EX_glc_e_	9.0083	10		R_EX_glc_e	9.6171	10		R_EX_glc_e_	9.0081	10
R_EX_glu_L_e_	0	0.9917		R_EX_glu_L_e	0	0.351		R_EX_glu_L_e_	0	0.99185
R_EX_lac_D_e_	0	5.1569		R_EX_lac_D_e	0	2.808		R_EX_lac_D_e_	0	5.1576
R_EX_pyr_e_	0	3.223		R_EX_pyr_e	0	1.404		R_EX_pyr_e_	0	3.2235
R_EX_succ_e_	0.066883	2.6453		R_EX_succ_e	0	1.053		R_EX_succ_e_	0.066747	2.6456
R_FBP	0	3.223		R_FBP	0	1.053		R_FBP	0	3.2235
R_FORt2pp	0	12.892		R_FORt2	0	4.212		R_FORt2pp	0	12.894
R_FORtppi	0	12.892		R_FORti	9.5017	22.138		R_FORtppi	0	12.894
R_GLCptspp	9.0083	10		R_GLCpts	9.6171	10		R_GLCptspp	0	10
R_GLNS	0.36151	3.5845		R_GLNS	0.05114	1.1041		R_GLNS	0.3615	3.585
R_GLUN	0	3.223		R_GLUN	0	1.053		R_GLUN	0	3.2235
R_GLUSy	0	3.223		R_GLUSy	0	1.053		R_GLUSy	0	3.2235
R_GND	0	3.6338		R_GND	0	2.2904		R_GND	0	3.6341
R_ICL	0	1.0314		R_ICL	0	0.33696		R_ICL	0	1.0526
R_MALS	0.0001338	1.0315		R_MALS	0	0.33696		R_MALS	0	1.0316
R_ME1	0	3.223		R_ME1	0	1.053		R_ME1	0	3.2235
R_ME2	0	4.6936		R_ME2	0	2.106		R_ME2	0	4.6941
R_NADH16pp	0	2.5784		R_NADH16	0	1.053		R_NADH16pp	0	2.5788
R_NADTRHD	0	6.4461		R_NADTRHD	0	2.106		R_NADTRHD	0	6.447
R_PDH	0	8.5948		R_PDH	0	8.4239		R_PDH	0	8.596
R_PFK	8.4767	13.05		R_PFK	8.9765	10.854		R_PFK	0	13.05
R_PFL	9.2055	17.8		R_PFL	9.5017	17.926		R_PFL	9.2043	17.8
R_PGL	0	3.6338		R_PGL	0	2.2904		R_PGL	0	4.6941
R_PPC	0.65881	5.3524		R_PPC	0.57312	2.6791		R_PPC	0.6588	5.3958
R_PPCK	0	3.223		R_PPCK	0	1.053		R_PPCK	0	3.2235
R_PPS	0	3.223		R_PPS	0	1.053		R_PPS	0	3.2235
R_PYK	3.6635	11.58		R_PYK	6.3862	9.5452		R_PYK	0	19.081
R_SUCCt2_2pp	0	4.2974		R_SUCCt2_2	0	1.404		R_SUCCt2_2pp	0	4.298
R_SUCCt3pp	0.066883	4.3643		R_SUCCt3	0	1.404		R_SUCCt3pp	0.066747	4.3648
R_SUCDi	0	1000		R_SUCDi	0	1000		R_SUCDi	0	1000
R_THD2pp	0	9.3873		R_THD2	0	5.5352		R_THD2pp	0	9.3882
R_RFD_new	0	1000		R_FRD7	0	1000		R_RFD_new	0	1000
Bio_T	0.2	0.2		Bio_T	0.2	0.2		Bio_T	0.2	0.2
R_ACALD	-13.352	-5.8221		R_ACALD	-12.586	-6.9703		R_ACALD	-13.357	-1.9535
R_ACALDtex	-5.1569	0						R_ACALDtex	-5.1576	0
R_ACALDtpp	-5.1569	0		R_ACALDt	-1.6848	0		R_ACALDtpp	-5.1576	0
R_ACKr	-8.4134	-2.9722		R_ACKr	-8.586	-3.8025		R_ACKr	-1000	-2.9576
R_ACONTa	0.21507	1.2894		R_ACONTa	0.21578	0.59869		R_ACONTa	0.21506	1.2896
R_ACONTb	0.21507	1.2894		R_ACONTb	0.21578	0.59869		R_ACONTb	0.21506	1.2896
R_ACt2rpp	-8.5296	-3.0884		R_ACt2r	-8.586	-3.8025		R_ACt2rpp	-1000	-3.0738
R_ACtex	-8.5296	-3.0884						R_ACtex	-10.942	-3.0738
R_ADK1	0.45289	3.6759		R_ADK1	0	1.053		R_ADK1	-1000	1000
R_AKGt2rpp	-1.0314	0		R_AKGt2r	-0.36626	0		R_AKGt2rpp	-1.0315	0
R_AKGtex	-1.0314	0						R_AKGtex	-1.0315	0
R_ALCD2x	-13.352	-5.8221		R_ALCD2x	-12.586	-6.9703		R_ALCD2x	-13.357	-5.8217
R_ATPS4rpp	-3.1594	2.772		R_ATPS4r	-6.3424	-0.98735		R_ATPS4rpp	-3.1597	2.7735
R_CO2tex	-20.104	-4.7897						R_CO2tex	-20.556	-4.7878
R_CO2tpp	-20.104	-4.7897		R_CO2t	-8.0666	1.4103		R_CO2tpp	-20.556	-4.7878
R_D_LACt2pp	-5.1569	0		R_D_LACt2	-2.808	0		R_D_LACt2pp	-5.1576	0
R_D_LACtex	-5.1569	0						R_D_LACtex	-5.1576	0
R_ENO	16.968	19.178		R_ENO	18.092	19.169		R_ENO	14.484	19.915
R_ETOHt2rpp	-13.352	-5.8221		R_ETOHt2r	-12.586	-6.9703		R_ETOHt2rpp	-13.357	-5.8217
R_ETOHtex	-13.352	-5.8221						R_ETOHtex	-13.357	-5.8217
R_EX_co2_e_	4.7897	20.104		R_EX_co2_e	-1.4103	8.0666		R_EX_co2_e_	4.7878	20.556
R_EX_h2o_e_	-3.1623	1.1351		R_EX_h2o_e	-7.2747	-3.0628		R_EX_h2o_e_	-3.7808	1.1355
R_EX_h_e_	5.059	23.392		R_EX_h_e	17.888	31.577		R_EX_h_e_	5.0443	23.394
R_EX_nh4_e_	-3.1485	-2.1568		R_EX_nh4_e	-1.4416	-1.0906		R_EX_nh4_e_	-4.068	-2.1568
R_EX_o2_e_	0	0		R_EX_o2_e	0	0		R_EX_o2_e_	0	0
R_EX_pi_e_	-0.19226	-0.19226		R_EX_pi_e	-0.73574	-0.73574		R_EX_pi_e_	-0.5952	-0.19226
R_FBA	8.4767	9.8267		R_FBA	8.9765	9.8011		R_FBA	-2.2849	11.976
R_FORtex	-12.892	0						R_FORtex	-12.894	0
R_FUM	-2.4372	0.14126		R_FUM	-1.053	0		R_FUM	-2.4374	6.5884
R_G6PDH2r	0	3.6338		R_G6PDH2r	0	2.2904		R_G6PDH2r	0	4.6941
R_GAPD	17.312	19.521		R_GAPD	18.391	19.468		R_GAPD	14.827	19.521
R_GLCtex	9.0083	10						R_GLCtex	9.0081	10
R_GLUDy	-2.7	1.5147		R_GLUDy	-1.3904	0.01357		R_GLUDy	-8.1553	1.5152
R_GLUt2rpp	-0.9917	0		R_GLUt2r	-0.351	0		R_GLUt2rpp	-1000	0.75847
R_GLUtex	-0.9917	0						R_GLUtex	-0.99185	0
R_H2Otex	-1.1351	3.1623						R_H2Otex	-1.1355	3.7808
R_H2Otpp	-1.1351	3.1623		R_H2Ot	3.0628	7.2747		R_H2Otpp	-1.1355	3.7808
R_Htex	-23.392	-5.059						R_Htex	-23.394	-5.0443
R_ICDHyr	0.21507	1.2894		R_ICDHyr	0.21578	0.59869		R_ICDHyr	0.21506	1.2896
R_LDH_D	-5.1569	0		R_LDH_D	-2.808	0		R_LDH_D	-5.1576	1.6118
R_MDH	-4.5522	1.1728		R_MDH	-2.106	0.33696		R_MDH	-4.5527	6.5884
R_NH4tex	2.1568	3.1485						R_NH4tex	2.1568	4.068
R_NH4tpp	2.1568	3.1485		R_NH4t	1.0906	1.4416		R_NH4tpp	2.1568	5.3803
R_O2tex	0	0						R_O2tex	0	0
R_O2tpp	0	0		R_O2t	0	0		R_O2tpp	0	0
R_PGI	6.3662	10		R_PGI	7.6686	9.959		R_PGI	5.3059	10
R_PGK	-19.521	-17.312		R_PGK	-19.468	-18.391		R_PGK	-19.521	-14.827
R_PGM	-19.178	-16.968		R_PGM	-19.169	-18.092		R_PGM	-19.915	-14.484
R_PIt2rpp	0.19226	0.19226		R_PIt2r	0.73574	0.73574		R_PIt2rpp	-4.1058	1.6249
R_PTAr	2.9722	8.4134		R_PTAr	3.8025	8.586		R_PTAr	2.9576	1000
R_PYRt2rpp	-3.223	0		R_PYRt2r	-1.404	0		R_PYRt2rpp	-3.2235	0
R_PYRtex	-3.223	0						R_PYRtex	-3.2235	0
R_RPE	-0.15444	2.2681		R_RPE	-0.14376	1.3832		R_RPE	-1.5117	2.2683
R_RPI	-1.3577	-0.14648		R_RPI	-0.90724	-0.14376		R_RPI	-1.9835	-0.11889
R_SUCCtex	-2.6453	-0.066883						R_SUCCtex	-2.6456	-0.066747
R_SUCOAS	-0.96936	0.10498		R_SUCOAS	-0.38291	0		R_SUCOAS	-1000	1.7167
R_TALA	-0.040019	1.1712		R_TALA	-0.03578	0.7277		R_TALA	-0.71865	1.1714
R_TKT1	-0.040019	1.1712		R_TKT1	-0.03578	0.7277		R_TKT1	-0.71865	1.1714
R_TKT2	-0.11442	1.0968		R_TKT2	-0.10798	0.6555		R_TKT2	-0.79305	1.097
R_TPI	8.4485	9.7984		R_TPI	8.9765	9.8011		R_TPI	5.1043	9.7984
