# Supplementary material for: An algorithm for the reduction of genome-scale metabolic network models to meaningful core models
Source: BMC Syst Biol. 2015 Aug 19;9:48. doi: 10.1186/s12918-015-0191-x (PMC4545695; doi:10.1186/s12918-015-0191-x)
Supplement: Additional file 2: — Reactions, metabolites, the BSR and elementary modes of the reduced Synechocystis model (SynechocystisPrunedComp). (XLS 153 kb) [file 12918_2015_191_MOESM2_ESM.xls]

## Sheet: Sheet1
Reduction of a genome-scale model of Synechocystis sp. PCC 6803 to a core module with Calvin cycle, biomass synthesis and ethanol synthesis
Model: taken from Erdrich et al. (Microbial Cell Factories (2014), 13: 128.) with minor adaptations (see below and main text). The genome-scale model used is also available as SBML file in Additional File 1.
Model changes:	deleted reactions:
	TR00082	Glycogen
	PP0016	Photorespiration
	modified reactions:
	TR0002	only export of O2
	additional reactions:
	Bio_T	Biomass export ("Biomass" was included as internal metabolite)
Protected reactions:		PP0001	D-Sedoheptulose 1,7-bisphosphate_[cyt] <= Glycerone phosphate_[cyt] + D-Erythrose 4-phosphate_[cyt]
		PP0003	D-Sedoheptulose 1,7-bisphosphate_[cyt] + H2O_[cyt] => D-Sedoheptulose 7-phosphate_[cyt] + Orthophosphate_[cyt]
		PP0007	D-Ribose 5-phosphate_[cyt] <=> D-Ribulose 5-phosphate_[cyt]
		PP0009	D-Sedoheptulose 7-phosphate_[cyt] + D-Glyceraldehyde 3-phosphate_[cyt] <=> D-Ribose 5-phosphate_[cyt] + D-Xylulose 5-phosphate_[cyt]
		PP0010	D-Fructose 6-phosphate_[cyt] + D-Glyceraldehyde 3-phosphate_[cyt] <=> D-Erythrose 4-phosphate_[cyt] + D-Xylulose 5-phosphate_[cyt]
		PP0011	D-Ribulose 5-phosphate_[cyt] <=> D-Xylulose 5-phosphate_[cyt]
		PP0012	D-Sedoheptulose 7-phosphate_[cyt] + D-Glyceraldehyde 3-phosphate_[cyt] <=> D-Erythrose 4-phosphate_[cyt] + D-Fructose 6-phosphate_[cyt]
		PP0013	D-Ribulose 1,5-bisphosphate_[cax] + CO2_[cax] + H2O_[cax] => 2 3-Phospho-D-glycerate_[cax]
		Bio_T	Biomass = Biomass_ext
		PP0014	ATP_[cyt] + D-Ribulose 5-phosphate_[cyt] => ADP_[cyt] + D-Ribulose 1,5-bisphosphate_[cyt]
		GS0004	D-Fructose 1,6-bisphosphate_[cyt] + H2O_[cyt] => D-Fructose 6-phosphate_[cyt] + Orthophosphate_[cyt]
		GS0008	D-Fructose 1,6-bisphosphate_[cyt] <=> Glycerone phosphate_[cyt] + D-Glyceraldehyde 3-phosphate_[cyt]
		GS0010	D-Glyceraldehyde 3-phosphate_[cyt] <=> Glycerone phosphate_[cyt]
		GS0011	D-Glyceraldehyde 3-phosphate_[cyt] + Orthophosphate_[cyt] + NADP+_[cyt] <= 3-Phospho-D-glyceroyl phosphate_[cyt] + NADPH_[cyt] + H+_[cyt]
		GS0013	ATP_[cyt] + 3-Phospho-D-glycerate_[cyt] <=> ADP_[cyt] + 3-Phospho-D-glyceroyl phosphate_[cyt]
		PR0001	1 Photon_[ext] => 1 Photon_[tlm]
		TR0050	HCO3-_[cyt] => HCO3-_[cax]
		TR0051	D-Ribulose 1,5-bisphosphate_[cyt] => D-Ribulose 1,5-bisphosphate_[cax]
		TR0052	3-Phospho-D-glycerate_[cax] => 3-Phospho-D-glycerate_[cyt]
		GS0014	2-Phospho-D-glycerate_[cyt] <=> 3-Phospho-D-glycerate_[cyt]
		GS0018	2-Phospho-D-glycerate_[cyt] <=> Phosphoenolpyruvate_[cyt] + H2O_[cyt]
		PT0001	ATP_[cyt] + Pyruvate_[cyt] <= ADP_[cyt] + Phosphoenolpyruvate_[cyt]
		PDC	Pyruvat = Acetaldehyd + Co2
		PT0009	Ethanol_[cyt] + NADP+_[cyt] <= Acetaldehyde_[cyt] + NADPH_[cyt] + H+_[cyt]
		GE0001	1 ATP_[cyt] + H2O_[cyt] => 1 ADP_[cyt] + Orthophosphate_[cyt]
		EtOH_ex	Ethanol = Ethanol_Ex
For protected functions see main text.
Network after pruning + compression
BASIC TOPOLOGICAL NETWORK PROPERTIES:
-------------------------------------
EXTERNAL METABOLITES: 34
The following metabolites are currently external (unbalanced) metabolites (34) :
C00001_cyt
C00238_ext
C14819_ext
C00011_ext
C00009_ext
C00182N_cyt
C01468_ext
C00059_ext
C00001_tll
C00998_cyt
C00076_ext
C00080_ext
E19_ext
C00995_cyt
C00001_cax
C00288_ext
C14818_ext
C00244_ext
C06232_ext
C01330_ext
C00080_cax
C00038_ext
C00305_ext
C00034_ext
C00315_ext
E1_ext
C00237_ext
C00175_ext
C00070_ext
B0_ext
C00134_ext
C00007_ext
C00080_cyt
C00469_ex
These metabolites are not considered in the following
SIMPLE UPTAKE OF ONE METABOLITE: 1
PR0001 (species: E1_tlm)
SIMPLE EXCRETION OF ONE METABOLITE: 4
EtOH_ex (species: C00469_cyt)
Bio_T (species: Biomass)
TR0003 (species: C00011_cyt)
TR0002 (species: C00007_cyt)
SIMPLE UPTAKE/EXCRETION OF ONE METABOLITE (REVERSIBLE): 1
TR0036 (species: C01330_cyt)
ENZYME SUBSETS
Found enzyme subset: {PP0014, PP0013, TR0050, TR0051, TR0052, GE0004*GE0002*lumped}
Found enzyme subset: {Bio_T, GL0020*RI0009*AG0008*IL0017*TR0038*VT0008*PY0011*PG0010*TR0018*LI0050*TR0023*GL0003*CA0010*RI0004*AA0001*TP0005*FO0010*AA0013*BM0004*LI0013*AG0015*VT0013*LI0039*QT0018*PU0011*PU0005*TR0046*LI0070*QT0003*CA0002*HI0003*AA0012*FO0015*PG0002*VT0018*PY0024*GL0019*PT0017*LI0063*TE0004*GE0008*PC0010*AL0012*LI0011*AL0004*QT0004*PR0028*PG0008*RI0002*PG0018*CP0006*GM0001*AG0030…
Found enzyme subset: {PT0009, PDC, EtOH_ex}
Found enzyme subset: {GS0013, GS0011}
Found enzyme subset: {PP0001, PP0003}
Found enzyme subset: {GS0018, GS0014}
Found enzyme subset: {GS0008, GS0004}
Result: 7 enzyme subsets found (containing altogether 19 reactions)
STOICHIOMETRIC MATRIX (without external metabolites):
38 internal (balanced) metabolites (rows)
37 reactions (columns), thereof 13 reversible
Rank of stoichiometric matrix: 33
--> There are 5 independent conservation relation(s)!
--> You may compute elementary conservation relations (see menu)
degrees of freedom: 4
Reactions in the pruned+compressed network
Retained protected reactions
PP0007	D-Ribose 5-phosphate_[cyt] <=> D-Ribulose 5-phosphate_[cyt]
GS0008	D-Fructose 1,6-bisphosphate_[cyt] <=> Glycerone phosphate_[cyt] + D-Glyceraldehyde 3-phosphate_[cyt]
PP0014	ATP_[cyt] + D-Ribulose 5-phosphate_[cyt] => ADP_[cyt] + D-Ribulose 1,5-bisphosphate_[cyt]
PP0009	D-Sedoheptulose 7-phosphate_[cyt] + D-Glyceraldehyde 3-phosphate_[cyt] <=> D-Ribose 5-phosphate_[cyt] + D-Xylulose 5-phosphate_[cyt]
PT0009	Ethanol_[cyt] + NADP+_[cyt] <= Acetaldehyde_[cyt] + NADPH_[cyt] + H+_[cyt]
GS0010	D-Glyceraldehyde 3-phosphate_[cyt] <=> Glycerone phosphate_[cyt]
GS0004	D-Fructose 1,6-bisphosphate_[cyt] + H2O_[cyt] => D-Fructose 6-phosphate_[cyt] + Orthophosphate_[cyt]
GS0018	2-Phospho-D-glycerate_[cyt] <=> Phosphoenolpyruvate_[cyt] + H2O_[cyt]
PP0010	D-Fructose 6-phosphate_[cyt] + D-Glyceraldehyde 3-phosphate_[cyt] <=> D-Erythrose 4-phosphate_[cyt] + D-Xylulose 5-phosphate_[cyt]
PP0013	D-Ribulose 1,5-bisphosphate_[cax] + CO2_[cax] + H2O_[cax] => 2 3-Phospho-D-glycerate_[cax]
PT0001	ATP_[cyt] + Pyruvate_[cyt] <= ADP_[cyt] + Phosphoenolpyruvate_[cyt]
PP0001	D-Sedoheptulose 1,7-bisphosphate_[cyt] <= Glycerone phosphate_[cyt] + D-Erythrose 4-phosphate_[cyt]
TR0050	HCO3-_[cyt] => HCO3-_[cax]
PP0011	D-Ribulose 5-phosphate_[cyt] <=> D-Xylulose 5-phosphate_[cyt]
GE0001	1 ATP_[cyt] + H2O_[cyt] => 1 ADP_[cyt] + Orthophosphate_[cyt]
PP0012	D-Sedoheptulose 7-phosphate_[cyt] + D-Glyceraldehyde 3-phosphate_[cyt] <=> D-Erythrose 4-phosphate_[cyt] + D-Fructose 6-phosphate_[cyt]
GS0013	ATP_[cyt] + 3-Phospho-D-glycerate_[cyt] <=> ADP_[cyt] + 3-Phospho-D-glyceroyl phosphate_[cyt]
TR0051	D-Ribulose 1,5-bisphosphate_[cyt] => D-Ribulose 1,5-bisphosphate_[cax]
GS0014	2-Phospho-D-glycerate_[cyt] <=> 3-Phospho-D-glycerate_[cyt]
PP0003	D-Sedoheptulose 1,7-bisphosphate_[cyt] + H2O_[cyt] => D-Sedoheptulose 7-phosphate_[cyt] + Orthophosphate_[cyt]
GS0011	D-Glyceraldehyde 3-phosphate_[cyt] + Orthophosphate_[cyt] + NADP+_[cyt] <= 3-Phospho-D-glyceroyl phosphate_[cyt] + NADPH_[cyt] + H+_[cyt]
TR0052	3-Phospho-D-glycerate_[cax] => 3-Phospho-D-glycerate_[cyt]
PR0001	1 Photon_[ext] => 1 Photon_[tlm]
PDC	Pyruvat = Acetaldehyd + Co2
EtOH_ex	Ethanol = Ethanol_Ex
Bio_T	Biomass = Biomass_ext
Addtional reactions maintained by the algorithm:
PR0004	NADPH_[cyt] + 5 H+_[cyt] + PQ_[tlm] => NADP+_[cyt] + PQH2_[tlm] + 4 H+_[tll]
PR0036	2 Reduced ferredoxin_[cyt] + NADP+_[cyt] + H+_[cyt] <=> 2 Oxidized ferredoxin_[cyt] + NADPH_[cyt]
PR0050	14 H+_[tll] + 3 ADP_[cyt] + 3 Orthophosphate_[cyt] => 3 ATP_[cyt] + 3 H2O_[cyt] + 14 H+_[cyt]
TR0036	Na+_[ext] + H+_[cyt] <=> H+_[ext] + Na+_[cyt]
TR0003	1 CO2_[cyt] => 1 CO2_[ext]
TR0006	Na+_[ext] + HCO3-_[ext] => Na+_[cyt] + HCO3-_[cyt]
TR0002	1 Oxygen => 1 Oxygen_[ext]
GE0004*GE0002*lumped	1 HCO3-_cax + 1 H+_cax = 1 H2O_cax + 1 CO2_cax
PR0022*PR0023*PR0003*PR0026*PR0027*PR0024*PR0034*PR0025*PR0035*lumped	1 Oxidizedferredoxin_cyt + 1 Photon_tlm + 1 H+_cyt + 0.5 Plastoquinol-9_tlm = 0.5 Plastoquinone-9_tlm +2 H+_tll + 1 Reducedferredoxin_cyt
PR0002*PR0042*TR0055*PR0045*PR0044*PR0047*PR0046*PR0048*PR0043*PR0049*lumped	1 Plastoquinone-9_tlm + 2 Photon_tlm + 1 H2O_tll + 2 H+_cyt = 0.5 Oxygen_cyt + 2 H+_tll + 1 Plastoquinol-9_tlm
GL0020*RI0009*AG0008*IL0017*TR0038*VT0008*PY0011*PG0010*TR0018*LI0050*TR0023*GL0003*CA0010*RI0004*AA0001*TP0005*FO0010*AA0013*BM0004*LI0013*AG0015*VT0013*LI0039*QT0018*PU0011*PU0005*TR0046*LI0070*QT0003*CA0002*HI0003*AA0012*FO0015*PG0002*VT0018*PY0024*GL0019*PT0017*LI0063*TE0004*GE0008*PC0010*AL0012*LI0011*AL0004*QT0004*PR0028*PG0008*RI0002*PG0018*CP0006*GM0001*AG0030*FO0007*PC0001*QT0017*PU0024*…	0.6238 Oxygen_cyt + 5.5861 D-Fructose6-phosphate_cyt + 6.0521 HCO3-_cyt + 0.7966 D-Ribose5-phosphate_cyt + 0.0014 D-Ribulose5-phosphate_cyt + 75.1199 ATP_cyt + 1.145 3-Phospho-D-glycerate_cyt + 0.1742 Sodium_cyt + 13.228 NADPH_cy + 72.7883 Reducedferredoxin_cyt + 0.1717 Glyceronephosphate_cyt + 2.7159 Pyruvate_cyt + 0.1 D-Glyceraldehyde3-phosphate_cyt + 3.6029 Phosphoenolpyruvate_cyt + 17.4571 H2…
4 lumped reactions:
GE0004*GE0002*lumped
	C00011_cax	1	CO2_cax
	C00288_cax	-1	HCO3-_cax
	C00001_cax	1	H2O_cax
	C00080_cax	-1	H+_cax
PR0022*PR0023*PR0003*PR0026*PR0027*PR0024*PR0034*PR0025*PR0035*lumped
	C10385_tlm	0.5	Plastoquinone-9_tlm
	C00080_tll	2	H+_tll
	C00139_cyt	-1	Oxidizedferredoxin_cyt
	C00138_cyt	1	Reducedferredoxin_cyt
	C16695_tlm	-0.5	Plastoquinol-9_tlm
	E1_tlm	-1	Photon_tlm
	C00080_cyt	-1	H+_cyt
PR0002*PR0042*TR0055*PR0045*PR0044*PR0047*PR0046*PR0048*PR0043*PR0049*lumped
	C00007_cyt	0.5	Oxygen_cyt
	C10385_tlm	-1	Plastoquinone-9_tlm
	C00080_tll	2	H+_tll
	C16695_tlm	1	Plastoquinol-9_tlm
	E1_tlm	-2	Photon_tlm
	C00001_tll	-1	H2O_tll
	C00080_cyt	-2	H+_cyt
GL0020*RI0009*AG0008*IL0017*TR0038*VT0008*PY0011*PG0010*TR0018*LI0050*TR0023*GL0003*CA0010*RI0004*AA0001*TP0005*FO0010*AA0013*BM0004*LI0013*AG0015*VT0013*LI0039*QT0018*PU0011*PU0005*TR0046*LI0070*QT0003*CA0002*HI0003*AA0012*FO0015*PG0002*VT0018*PY0024*GL0019*PT0017*LI0063*TE0004*GE0008*PC0010*AL0012*LI0011*AL0004*QT0004*PR0028*PG0008*RI0002*PG0018*CP0006*GM0001*AG0030*FO0007*PC0001*QT0017*PU0024*…
Biomasse Synthese Reaktion (BSR)
Stoichiometry of biomass synthesis reaction (BSR)
	-0.6238	Oxygen_cyt		oxygen required for synthesis of a precursor
	-5.5861	D-Fructose6-phosphate_cyt
	-6.0521	HCO3-_cyt
	-0.7966	D-Ribose5-phosphate_cyt
	-0.0014	D-Ribulose5-phosphate_cyt
	-75.1199	ATP_cyt
	-1.145	3-Phospho-D-glycerate_cyt
	-0.1742	Sodium_cyt
	-13.228	NADPH_cyt
	-72.7883	Reducedferredoxin_cyt		needed for nitrate assimilation
	-0.1717	Glyceronephosphate_cyt
	-2.7159	Pyruvate_cyt
	-0.1	D-Glyceraldehyde3-phosphate_cyt
	-3.6029	Phosphoenolpyruvate_cyt
	-17.4571	H2O_cyt		H20_cyt is considered as external (unbalanced) metabolite
	-0.1704	Potassium_ext
	-0.0068	Fe3+_ext
	-0.7178	Orthophosphate_ext
	-0.2103	Glycogengranule_cyt		external metabolite (according to Knoop et al.)
	-0.1718	Sulfate_ext
	-0.0045	Calcium_ext
	-0.0033	Cobaltion_ext
	-0.003	Copper_ext
	-0.0333	Putrescine_ext
	-100.938	H+_cyt		H+_cyt is considered as external (unbalanced) metabolite
	-0.0065	Ferricytochromeb1_cyt		external metabolite (according to Knoop et al.)
	-0.0075	Fe2+_ext
	-8.888	Nitrate_ext
	-0.003	Molybdate_ext
	-0.003	Zinc_ext
	-0.0277	Magnesium_ext
	-0.003	Manganese_ext
	-0.0068	Spermidine_ext
	81.7822	Orthophosphate_cyt
	6.5564	CO2_cyt
	75.1199	ADP_cyt
	4.7414	D-Erythrose4-phosphate_cyt		comes from phosphoketolase: F6P => AcP + E4P
	13.228	NADP+_cyt
	72.7883	Oxidizedferredoxin_cyt
	1	Biomass
	0.0002	4-Cresol_ext
	0.0065	Ferrocytochromeb1_cyt
	0.0045	H+_ext
	0.0005	5-Deoxy-D-ribose_ext
	0.1704	Sodium_ext
	0.0002	CO_ext
Elementary Modes
PP0007	D-Ribose 5-phosphate_[cyt] <=> D-Ribulose 5-phosphate_[cyt]
GS0008	D-Fructose 1,6-bisphosphate_[cyt] <=> Glycerone phosphate_[cyt] + D-Glyceraldehyde 3-phosphate_[cyt]
PP0014	ATP_[cyt] + D-Ribulose 5-phosphate_[cyt] => ADP_[cyt] + D-Ribulose 1,5-bisphosphate_[cyt]
PP0009	D-Sedoheptulose 7-phosphate_[cyt] + D-Glyceraldehyde 3-phosphate_[cyt] <=> D-Ribose 5-phosphate_[cyt] + D-Xylulose 5-phosphate_[cyt]				1 Oxidizedferredoxin_cyt + 1 Photon_tlm + 1 H+_cyt + 0.5 Plastoquinol-9_tlm = 0.5 Plastoquinone-9_tlm +2 H+_tll + 1 Reducedferredoxin_cyt
PT0009	Ethanol_[cyt] + NADP+_[cyt] <= Acetaldehyde_[cyt] + NADPH_[cyt] + H+_[cyt]
GS0010	D-Glyceraldehyde 3-phosphate_[cyt] <=> Glycerone phosphate_[cyt]
GS0004	D-Fructose 1,6-bisphosphate_[cyt] + H2O_[cyt] => D-Fructose 6-phosphate_[cyt] + Orthophosphate_[cyt]
GS0018	2-Phospho-D-glycerate_[cyt] <=> Phosphoenolpyruvate_[cyt] + H2O_[cyt]
PP0010	D-Fructose 6-phosphate_[cyt] + D-Glyceraldehyde 3-phosphate_[cyt] <=> D-Erythrose 4-phosphate_[cyt] + D-Xylulose 5-phosphate_[cyt]
PP0013	D-Ribulose 1,5-bisphosphate_[cax] + CO2_[cax] + H2O_[cax] => 2 3-Phospho-D-glycerate_[cax]
PT0001	ATP_[cyt] + Pyruvate_[cyt] <= ADP_[cyt] + Phosphoenolpyruvate_[cyt]
PP0001	D-Sedoheptulose 1,7-bisphosphate_[cyt] <= Glycerone phosphate_[cyt] + D-Erythrose 4-phosphate_[cyt]
TR0050	HCO3-_[cyt] => HCO3-_[cax]
PP0011	D-Ribulose 5-phosphate_[cyt] <=> D-Xylulose 5-phosphate_[cyt]				1 Plastoquinone-9_tlm + 2 Photon_tlm + 1 H2O_tll + 2 H+_cyt = 0.5 Oxygen_cyt + 2 H+_tll + 1 Plastoquinol-9_tlm
GE0001	1 ATP_[cyt] + H2O_[cyt] => 1 ADP_[cyt] + Orthophosphate_[cyt]
PP0012	D-Sedoheptulose 7-phosphate_[cyt] + D-Glyceraldehyde 3-phosphate_[cyt] <=> D-Erythrose 4-phosphate_[cyt] + D-Fructose 6-phosphate_[cyt]
GS0013	ATP_[cyt] + 3-Phospho-D-glycerate_[cyt] <=> ADP_[cyt] + 3-Phospho-D-glyceroyl phosphate_[cyt]
TR0051	D-Ribulose 1,5-bisphosphate_[cyt] => D-Ribulose 1,5-bisphosphate_[cax]
GS0014	2-Phospho-D-glycerate_[cyt] <=> 3-Phospho-D-glycerate_[cyt]
PP0003	D-Sedoheptulose 1,7-bisphosphate_[cyt] + H2O_[cyt] => D-Sedoheptulose 7-phosphate_[cyt] + Orthophosphate_[cyt]
GS0011	D-Glyceraldehyde 3-phosphate_[cyt] + Orthophosphate_[cyt] + NADP+_[cyt] <= 3-Phospho-D-glyceroyl phosphate_[cyt] + NADPH_[cyt] + H+_[cyt]
TR0052	3-Phospho-D-glycerate_[cax] => 3-Phospho-D-glycerate_[cyt]
PR0001	1 Photon_[ext] => 1 Photon_[tlm]
PDC	Pyruvat = Acetaldehyd + Co2
EtOH_ex	Ethanol = Ethanol_Ex
Bio_T	Biomass = Biomass_ext
Biomass
PR0004	NADPH_[cyt] + 5 H+_[cyt] + PQ_[tlm] => NADP+_[cyt] + PQH2_[tlm] + 4 H+_[tll]
HCO3 to Co2	1 HCO3-_cax + 1 H+_cax = 1 H2O_cax + 1 CO2_cax
P700	1 Oxidizedferredoxin_cyt + 1 Photon_tlm + 1 H+_cyt + 0.5 Plastoquinol-9_tlm = 0.5 Plastoquinone-9_tlm +2 H+_tll + 1 Reducedferredoxin_cyt
P680	1 Plastoquinone-9_tlm + 2 Photon_tlm + 1 H2O_tll + 2 H+_cyt = 0.5 Oxygen_cyt + 2 H+_tll + 1 Plastoquinol-9_tlm
PR0036	2 Reduced ferredoxin_[cyt] + NADP+_[cyt] + H+_[cyt] <=> 2 Oxidized ferredoxin_[cyt] + NADPH_[cyt]
PR0050	14 H+_[tll] + 3 ADP_[cyt] + 3 Orthophosphate_[cyt] => 3 ATP_[cyt] + 3 H2O_[cyt] + 14 H+_[cyt]
TR0036	Na+_[ext] + H+_[cyt] <=> H+_[ext] + Na+_[cyt]
TR0003	1 CO2_[cyt] => 1 CO2_[ext]
TR0006	Na+_[ext] + HCO3-_[ext] => Na+_[cyt] + HCO3-_[cyt]
TR0002	1 Oxygen => 1 Oxygen_[ext]
										Produktion von:	Biomasse und Ethanol	Biomasse	Biomasse	Biomasse und Ethanol	Ethanol	Ethanol	Biomasse	Zyklische PS	Biomasse und Ethanol	Biomasse
											1.3734	2.3684	2.3684	1.3734	1	1	2.3684	0	1.3734	1
											-2.8076	-2.6282	-5.1227	-1.4143	-1	-2	0	0	0	0
											4.0416	6.6069	6.6069	4.0416	3	3	6.6069	0	4.0416	3
											1.3933	2.4945	2.4945	1.3933	1	1	2.4945	0	1.3933	1
											1	0	0	1	1	1	0	0	1	1
											2.8119	5.1499	5.1499	2.8119	2	2	5.1499	0	2.8119	2
											2.8076	2.6282	5.1227	1.4143	1	2	0	0	0	0
											1.1577	1	1	1.1577	1	1	1	0	1.1577	1
											1.275	1.7441	1.7441	1.275	1	1	1.7441	0	1.275	1
											4.0416	6.6069	6.6069	4.0416	3	3	6.6069	0	4.0416	3
											1.0678	0.4298	0.4298	1.0678	1	1	0.4298	0	1.0678	1
											0	2.4945	0	1.3933	1	0	5.1227	0	2.8076	2
											4.0416	6.6069	6.6069	4.0416	3	3	6.6069	0	4.0416	3
											-2.6682	-4.2387	-4.2387	-2.6682	-2	-2	-4.2387	0	-2.6682	-2
											0	0	0	0	0.7143	0.7143	0	1.7143	0	0.7143
											-1.3933	0	-2.4945	0	0	-1	2.6282	0	1.4143	1
											6.897	12.0325	12.0325	6.897	5	5	12.0325	0	6.897	5
											4.0416	6.6069	6.6069	4.0416	3	3	6.6069	0	4.0416	3
											-1.1577	-1	-1	-1.1577	-1	-1	-1	0	-1.1577	-1
											0	2.4945	0	1.3933	1	0	5.1227	0	2.8076	2
											6.897	12.0325	12.0325	6.897	5	5	12.0325	0	6.897	5
											8.0832	13.2137	13.2137	8.0832	6	6	13.2137	0	8.0832	6
											36.5403	84.8281	84.8281	36.5403	24	24	84.8281	2	36.5403	24
											1	0	0	1	1	1	0	0	1	1
											1	0	0	1	1	1	0	0	1	1
											0.025	0.1583	0.1583	0.025	0	0	0.1583	0	0.025	0
											0.0092	0.0585	0.0585	0.0092	0	0	0.0585	0	0.0092	0
											0	2.6429	2.6429	0	0	0	2.6429	1	0	0
											4.0416	6.6069	6.6069	4.0416	3	3	6.6069	0	4.0416	3
											18.2702	45.057	45.057	18.2702	12	12	45.057	2	18.2702	12
											9.1351	19.8856	19.8856	9.1351	6	6	19.8856	0	9.1351	6
											8.227	16.7688	16.7688	8.227	6	6	16.7688	1	8.227	6
											3.915	10.0326	10.0326	3.915	2.5714	2.5714	10.0326	0.5714	3.915	2.5714
											-4.1883	-7.5371	-7.5371	-4.1883	-3	-3	-7.5371	0	-4.1883	-3
											1.1636	1.0376	1.0376	1.1636	1	1	1.0376	0	1.1636	1
											4.1926	7.5646	7.5646	4.1926	3	3	7.5646	0	4.1926	3
											4.552	9.8441	9.8441	4.552	3	3	9.8441	0	4.552	3
